# Supplementary material for: Heterogeneous impact of mask mandates on U.S. masking behavior: an interrupted time series study
Source: Am J Epidemiol. 2025 Oct 22;195(2):488–96. doi: 10.1093/aje/kwaf236 (PMC13368596; doi:10.1093/aje/kwaf236)
Supplement: Web_Material_kwaf236 [file web_material_kwaf236.zip]

Archive with 1 entries (1 files):
- Mask_Mandates_supplement_10_16_25.docx
